# Supplementary material for: RaptorX-Angle: real-value prediction of protein backbone dihedral angles through a hybrid method of clustering and deep learning
Source: BMC Bioinformatics. 2018 May 8;19(Suppl 4):100. doi: 10.1186/s12859-018-2065-x (PMC5998898; doi:10.1186/s12859-018-2065-x)
Supplement: Supplementary file 2 — This additional file contains target list for the validation set from PDB25 consisting of 1267 proteins. (TXT 7.42 kb) [file 12859_2018_2065_MOESM2_ESM.txt]

1ujmA
3h4wA
3wvtA
4n0kA
3eafA
3ioxA
2hvyD
3lwxA
2rdgA
5hheA
3f6oA
4mtmA
5c55A
3h6pC
1ajyA
3bddA
4r0rA
2f3lA
4j42A
3axbA
5he8A
3gvoA
3gykA
5bnvC
3dwoX
3tjyA
3cu9A
2i5eA
1g12A
4ku0A
5b42A
3js8A
2c0dA
5ctdC
4hq1A
4g23A
3cecA
2pieA
2vk5A
2tnfA
3h36A
4a1iA
5i9pA
2ganA
2xcmC
2xusA
4iauA
1ci4A
4qp5A
2advC
2ibzG
3rs1A
3zghA
1p9yA
4lhsA
2k9iA
4zv5A
1m1bA
3d19A
1lx8A
5flwA
1u2jA
3ccfA
4nf0A
3mduA
3d2lA
1rr7A
3iuoA
2fa8A
3wl4A
2igpA
3lvzA
2ovjA
2qapA
1iomA
1lu9A
1wwcA
4uhcA
3jtzA
4yhbA
3dhhE
3gocA
3ds8A
3vk5A
4ktwA
5hu8B
1v05A
3khbA
1iq4A
4x86B
1lqkA
1tiqA
3bqxA
1re6A
3iuwA
2oznA
1h2sB
4a5uA
5f2tA
2wp7A
4b8vA
3wyiA
3edvA
3l46A
4xhrA
4x8qA
3s6pA
1ta8A
2id4A
2thiA
4mt4A
3a6rA
3qnrA
3bkxA
1ax3A
4qkwA
2huhA
1y791
3iruA
3c2uA
3itwA
1yf3A
4n4uA
1fjgF
3dvuA
3bt7A
4qm8A
1jm1A
1g8tA
1i4jA
1chmA
3sfvB
4d3lA
5ijaA
4xkzA
1vr5A
4xtbA
1i4uA
4yh8B
3rmqA
4oz0A
2a9uA
3oyoA
3qd7X
3ju7A
1oh2Q
1jb0J
5czcA
4pawA
4damA
2wzoA
1pcpA
3esiA
2q5cA
3oryA
1wn2A
4hexA
3zpjA
3cniA
1r9xA
2l3rA
2zxyA
3h2sA
4rvcA
3x0tA
2gz4A
2nooA
2roqA
3h49A
2nxpA
3lhoA
1y0uA
2ia2A
3r0nA
1wddA
1vbkA
3wwmA
4h7nA
1u5pA
1iqzA
3zh9B
2p7hA
2ideA
2xvoA
1nsxA
2oafA
3oa5A
2qt7A
2ehbD
4qpnA
4r30A
4ykiA
3lqkA
2xtcA
2yggA
3kz3A
4fleA
2q24A
5cphA
1zceA
3rhtA
3f2eA
2x35A
4wbdA
4v2yA
4py3A
3dddA
4zg8A
3kdwA
3skxA
3lftA
3dxrA
1tulA
3wqcA
3g98A
4wveA
3wvqA
3fzyA
1h6aA
2fhpA
5ew5E
4zdtA
3htkA
2jh1A
3n06A
1iyhA
3mn7S
3vjfA
4eyzA
2vveA
3q47B
2oy9A
3nx4A
4yhsA
2jtmA
2cs7A
2fi9A
3exzA
1m21A
2rh3A
1ivtA
4of6A
3wz3A
3r84A
2o7tA
3e7kA
1s5lZ
4rkqA
3k7cA
2q35A
3mu7A
4ml1A
2c5uA
5dgqA
2qgyA
1s72R
1el5A
4ou0A
3tufB
4mgqA
4nfuA
2ehpA
2w91A
1hlbA
1fj2A
2vngA
3a5fA
3u1cA
4eh1A
5a8jA
4g7nA
2o34A
3uumA
2r5oA
1zi8A
1vjgA
1xqrA
4xxhA
1k78A
5cv3A
4zoqA
1y96A
3f42A
4lsdA
4yy2A
1qttA
2fmyA
5dobA
1ndhA
4nutB
3cuzA
2rqbA
2ghsA
4e1pA
1yd9A
4d53A
2v9vA
1o1yA
1f3uA
1jaxA
1k5dC
2fyzB
2p8qB
2d4pA
1tv7A
3bqwA
1pxzA
3wa1A
4zeyA
3wv7A
1w98B
4xinA
3p8xA
4ozuA
2klaA
3nppA
3k6gD
3rwxA
2cjjA
4uhvA
1d2uA
1ducA
3onpA
2gs8A
3fjuB
1oghA
3gycA
5br4A
1b7bA
3grdA
4fprA
4dnhA
2ywvA
2ofyA
3kjeA
5exhC
3rh0A
1vkiA
1jy2P
1ytlA
2x4dA
2zhxA
3jtwA
1pw9A
1k7wA
3zzfA
1tzbA
2vokA
1llfA
1dudA
5jqcA
3dcmX
2c1lA
2k3xA
1noyA
3hc1A
4inzA
5buwA
4v00A
4otnA
2ob3A
4f2uA
1n57A
4uw9A
3bpxA
4opmA
4hs1A
1dmuA
2o0hA
2w8xA
4x90A
4hu7A
4hbzA
3kgwA
4jdnA
3no2A
2f4mA
3idfA
3f9wA
1fn9A
3milA
4l2wA
1ejfA
2cbiA
4a6vA
3fb9A
4a20A
1ukkA
3m0zA
1mn8A
4cshA
1jjuC
3vhjA
1x54A
4fh0A
5kdoG
1g9uA
4wwfA
3oovA
4q88A
4bsxA
2yfvC
2irpA
2dc1A
2ibdA
2qmqA
3o4hA
3vbiA
4hz9B
3tutA
5kf1A
1t1uA
2nn5A
4mt2A
1bgfA
4hidA
3pdyA
3i38A
1m0dA
3s35X
4l9cA
4kq7A
4ojuA
4jtmA
2y8uA
3hdsA
1dynA
3vr0A
4xhfA
1u8vA
3g1jA
5azoA
5ctvA
4ymsC
3fxaA
1tu3F
1jofA
2vk2A
3k1rB
1g6xA
4qlpB
1elkA
4l9uA
5a7tA
3mfnA
2fsqA
1rkiA
3seeA
3wiwA
3bcyA
3f14A
1josA
4m0qA
3hutA
3b5eA
3oioA
1z6oA
3pt2A
1zhqA
2ohwA
2vzeA
4ic4A
5fpxA
1vhlA
3szaA
2xv0A
4y6wA
5d5yA
3kh8A
4bolA
3pp5A
3f6vA
5a13A
3mzoA
5i90A
1ucrA
3fwbB
3f62A
3bodA
1n5wC
3oa4A
3pnxA
2nloA
3bqtA
5ak7A
4wy4D
5bowA
4o0qA
4bowA
4ep4A
4exrA
5hdmA
1j6pA
2jgpA
3c6fA
1lq9A
1k8wA
4dvlA
3bmaA
2rstA
3kz9A
2w1rA
3fmyA
3gv0A
1vybA
4qy7A
4yj6A
4fgmA
3aonA
4devA
1keiA
4gnrA
3na2A
1gsmA
2acfA
4dv8A
4asmB
3e98A
4pzjA
2i39A
1jhcA
2xhfA
2h3xA
2wmyA
1a1dA
4eq7A
1ypyA
2lgrA
2pmdA
3hggA
3cu3A
1ucsA
3zpxA
2e11A
3dkzA
2zo0B
1i82A
1qq5A
4chdA
3nl9A
1fg3A
2yskA
4xb6A
3zuiA
4heiA
3ddtA
1sumB
3clwA
1rmgA
2wdsA
3ieeA
4o8wA
4leyA
4eijA
3ss7X
4cfiA
3p1xA
2w3pA
2o0mA
2qdlA
4zniA
1w19A
3mwdA
2z51A
4om8A
4cahB
3m03A
2ybdA
3cvoA
3nbcA
4ptyA
4jqsA
4zy7A
3e8tA
4lqzA
2x5rA
3vp9A
2fji1
1plcA
2a6bA
4z24A
1jgdA
4eneA
3bmvA
4atnA
1vrcA
2ce2X
3hn5A
3csxA
1tfkB
1nijA
5bovA
1rewC
5b19A
5k3qA
2o8pA
4ct0B
2imjA
3ks5A
3wgxA
3ha2A
2vbeA
1u5uA
3ci1A
4eg9A
5hk1A
4w9zA
3tlcA
3db7A
4akaA
2v7qJ
3mi9C
3fg8A
3vepC
3aovA
2fa1A
2rerA
5jjaC
2w1jA
2jcdA
1kb9A
4okvE
1q5fA
1i0rA
4yx1A
4errA
2pneA
5it3A
4uj7A
3fwzA
4lhbA
2aglD
4g5aA
1td5A
1guaB
1gyjA
1fiuA
1f1eA
3nekA
4w66A
2ivfC
2wdcA
3dgpA
3uafA
5emiA
1d0qA
4rn3A
3onjA
5cwqA
4agsA
2d5wA
1vkwA
5ip4D
2iqqA
5ep2A
4zrlB
2trcP
1vcaA
3fakA
4xslA
3a57A
3pohA
4owwA
3byqA
4il7A
3w61A
1yqhA
2h8gA
3rx6A
4rajA
3bwxA
3qs2A
4zosA
1hcuA
2uvpA
4zhvA
4gvfA
4mo1A
3ly1A
3tcvA
3oloA
4bj5C
3igsA
4d06A
2xu8A
4q5wA
4yk2A
2pc1A
4h2dA
1osyA
2z0jA
4lqbA
4hs2A
3dpgA
5iodA
1xfkA
3ot1A
1zt3A
1vd2A
1m5q1
2hfbA
4nu5A
4n01A
4f55A
1c04D
1ze3H
4r5rA
2fweA
4gxbB
3ka7A
3wnbA
1occK
3o3mA
3md1A
3km3A
1kqfC
2yfaA
2fphX
2p6vA
3ly7A
2ns0A
1jb7B
3r24A
2atqB
3korA
3h0nA
3u4tA
3gudA
1gakA
3ct8A
4krgA
1uwcA
5izsA
3lf6A
2b0cA
1kp9A
2yorA
2fygA
3gwcA
2qguA
5ffiA
4tshA
3lhqA
1cfzA
1mmoD
4rzyA
3dmeA
1k75A
4gvbA
2n6eA
1jf3A
3le4A
2o57A
2d7eA
4xfkA
4d97A
4ousA
5cesA
3qwlA
1b35B
3f7sA
3iprA
2ig6A
2cvbA
4wz0A
4aclA
1occL
2itbA
1o6dA
4fr0A
4ol4A
1stxA
4e6fA
5ffpA
4wfwA
5c50B
4eq2A
4yorA
3b9nA
3ig5A
4uhtA
4alzA
4opwA
4exoA
4tpsB
3ghjA
1eanA
2ehzA
4h10A
3dnpA
2gagD
4d0tA
3l7hA
1i3qK
4g08A
3lgdA
4efoA
4pz6A
2gwwA
3vlaA
3t33A
3igmA
1stmA
3w0kA
1kytA
3u2gA
2nsbA
2i6hA
4fasD
4wyhA
1fs9A
1vf7A
2vpwC
4psnA
1zhtA
5e4yA
1qysA
1wz3A
2nrlA
5fjwA
4gs1A
2nqwA
4oi3A
5cdkA
4o9uE
3qfmA
4k90A
4oqpA
3fprA
1vhqA
4hkdA
3gr3A
5cvaB
4jemA
3d7aA
4ofaA
3klrA
1wt6A
2p64A
4w8aA
1acmB
2gjyA
2mc8A
3gk7A
3chmA
4q1qA
3kzgA
2ig8A
4jr6A
5hb7A
3vnyA
2ed6A
3bjnA
4gn4B
3lhcA
3pmsA
2vfrA
3ijiA
2l3aA
3ultA
4plpA
4narA
2jhbA
1e1cB
2i48A
2f6lA
1ylqA
2q88A
2x5cA
2d48A
4jw2A
3qp1A
3ct6A
2h5nA
3etoA
1pv5A
3qr7A
3bh0A
1dioB
3luaA
3lyhA
1nekC
2cxhA
5ek5A
1t4wA
3va2A
4htgA
1hdoA
2d9rA
4zheA
2i3aA
1jiwI
4feeA
3gnlA
1z6nA
2dkjA
2bk9A
5bxxA
2mwmA
3bjoA
4c2lA
4ye7A
3o7hA
2rb7A
1a34A
2xedA
3wa0G
1mkfA
2ogxA
4kt6A
1ijyA
1fjdA
4nooA
3atqA
3v9jA
1yn3A
5cywB
4cvrA
1y9lA
4z48A
3u5vA
2b4jC
3kmuA
1h31A
4hesA
2bzuA
5anrC
3sukA
1p90A
1ogmX
4f2lA
2htdA
2fnoA
3ir4A
4oogA
4a6qA
3cebA
2pqlA
3d7lA
4h3uA
3agzA
1s72S
2rciA
2f4iA
3bmzA
1q8bA
2hnuA
3e56A
1kq3A
4za6A
5it0A
1u6tA
1occE
2dg8A
3entA
4opbA
1m56D
2yeqA
1r5zA
4m5gA
3tk8A
2ckkA
1h2rS
2y33A
4uulA
3c4rA
4r03A
1vajA
5igfA
2v66B
3g91A
3m84A
4dlfA
1s5lB
5jd9A
1nkrA
2bvfA
4y7sA
1eyrA
1ua7A
2qv0A
2jsoA
1sjwA
3g36A
5dyqA
3vluA
2cvpA
1r7aA
1l2wI
2gb4A
1qwoA
4ueyA
2j3tC
2xi5A
3crvA
1jo0A
3mcxA
2vq2A
2q33A
2ynmC
1j6rA
5cwgA
4q53A
2x57A
2lw8A
1yqtA
3oolA
1a9xB
4r7fA
3omyA
2pliA
5a07A
2dqlA
3u28C
5dxlA
1j5uA
3ctpA
4hy4A
2ql8A
5anzA
2uz9A
2cc6A
3id7A
3wk4A
4gqmA
2gagB
5cozA
4eqqA
3ck6A
2o26U
3fmoA
3h8dE
1v8eA
1ef1C
5d7uA
5chlA
4a3zA
3zg7B
2w68A
1azyA
1gwkA
3d7kA
1s72B
2f4mB
3u12A
4rgiA
1e5oE
1mudA
2bkfA
5he9E
2d0sA
4p7cA
2r2aA
1u7kA
3nkzA
1x9zA
1vzmA
4u9bA
1kjnA
1t92A
4lrxC
3fpeA
1wbhA
3bf7A
1e7lA
1fp4B
1e3aA
3cpxA
1kzqA
3x2zA
5aq5A
3ijwA
1p3cA
2qfeA
3d3yA
4hvyA
3popA
1stzA
3il0A
1k8kE
3ud1A
3fg9A
4gmmA
3h35A
2e4mC
4byzA
1c8oB
4zp0A
3gpvA
3eofA
3n9uC
2e5yA
4v1rA
2vazF
3sf5B
4id2A
4dckA
2rcmA
4mewA
2ga1A
3f8xA
2b61A
3hp4A
4l8iA
4xunA
3dewA
2hmsA
3nvnB
4yvoA
1uptB
1z9lA
4q3oA
2c8sA
3zqsA
3bb0A
3zmoA
4cbuG
2xhaA
4cp6A
4gucA
1fc3A
2zbtA
1sg4A
4nxyA
4x86A
3hoiA
3k1zA
3gb4A
3ourA
2p5vA
3u0cA
1m15A
3ny2A
4u9lA
3bp5B
2iuyA
3ounB
3lmfA
5fvdB
5b3dA
1nkdA
4wsfA
3f9tA
5cx2A
3qsgA
1mwkA
2guzA
4awlB
3hc7A
5hsfA
1jy2O
4qdcA
4y68A
4uzzA
1qgwA
1ys1X
3dhuA
4n6qA
3er6A
1tqyB
4n5uA
4njgA
1cb7A
2w3dA
1yq3D
1d3bA
5c9nA
1bcmA
2bjiA
4a8fA
1ky6A
2hphA
2axwA
3llvA
3p9vA
4e40A
4nt1A
5d91A
3rrwA
2wb6A
4zbwA
3k29A
2p14A
3ngyA
1z2nX
2f4pA
1t0bA
2g1uA
4n7qA
3e96A
3scyA
1r9lA
1zy9A
1iklA
4wuvA
3p9aA
2pofA
4gdiA
4q4v1
5a8cA
2fi0A
1j22A
2a26A
4uz8A
4kpuB
3dsmA
5fd7A
2wnpF
2fiuA
4abxA
3mw6A
2ahjB
3pv8A
1su6A
1h3oA
3o15A
1v7oA
3wwlA
4lb8A
3ehcA
3htkB
4gt8A
1b37A
5ibwC
1x2iA
3g9wC
3hroA
3dqpA
3c3dA
3hx8A
3ke2A
1k8xB
1knyA
2fq4A
3ft1A
2bk8A
1at0A
3ihqB
3sn6B
1aojA
3od9A
2i44A
5d50E
2vgoC
2qfaB
1y7rA
1am7A
2le2A
2i5dA
4oy6A
1m44A
3snyA
3v5cA
2iyqA
2z8dA
1rmlA
3claA
3cbwA
2ubpA
4ac1X
3n17A
1h97A
2wpvB
2vm9A
4xreA
3t8jA
4l57A
