# Supplementary material for: RaptorX-Angle: real-value prediction of protein backbone dihedral angles through a hybrid method of clustering and deep learning
Source: BMC Bioinformatics. 2018 May 8;19(Suppl 4):100. doi: 10.1186/s12859-018-2065-x (PMC5998898; doi:10.1186/s12859-018-2065-x)
Supplement: Supplementary file 3 — This additional file contains target list for the testing set from PDB25 consisting of 1267 proteins. (TXT 7.42 kb) [file 12859_2018_2065_MOESM3_ESM.txt]

4ei2A
2yxyA
4zlcA
4g6tB
3zg7A
3r3pA
4yucA
4pkmA
1qftA
4mt8A
2a14A
2iqyA
5aogA
3cc8A
3uxkA
5cf3A
4uetA
3oqpA
3laeA
1tuvA
3qufA
1gdiA
4s0nA
2innA
2x9kA
2qrjA
3x3mA
3bhnA
3qbuA
1uuzA
2e9xA
1dqtA
3t9wA
3qnmA
3zk4A
2yk4A
1escA
2b9dA
2czsA
4ytlA
2nsfA
1ufiA
4c47A
1uekA
1tafB
1wmhB
4ox0A
1xqoA
4ri5A
1iytA
5iwqA
3shgA
1cf3A
4evyA
2hujA
3a0nA
4cijA
3kk4A
2v33A
5kukA
1vhgA
5cl4A
1wdjA
5c2uA
1efdN
4bvxA
4pexA
1jhsA
3d79A
3e8lC
3bpqA
2yjpA
1fjrA
3szmA
2exxA
1rjdA
1uujA
2raeA
1wlgA
4u3sB
2xp1A
1cxzB
2om6A
4gioA
1fpzA
4cf4A
1syxB
3q46A
1ymqA
5iocA
4ckqA
3ihmA
4hwoA
4yicA
1tuhA
3kizA
1no1A
2lrgA
2j9fB
4cheA
3b7cA
4whnA
3viqA
11asA
1t6aA
3ke7A
1nteA
5fa8A
2ecsA
4yz0A
1os2A
4n0rA
1z6mA
2wl8A
1gmuA
3akbA
1z2wA
2askA
1ccmA
2w6hI
1ezwA
1j7xA
3f67A
4ynhA
3ajfA
3cmqA
2x0cA
1qqvA
4k2jA
4i16A
2ycdA
2o2gA
4uyiA
2gagC
2xveA
5gjbA
3nznA
1wmxA
4jleA
4m2jA
3jtoA
3f08A
3i96A
3tl4X
3mmhA
4pgrA
4xuwA
1qkrA
1wc2A
5kveH
3dt5A
4f06A
1lf6A
3bc1B
3mlqA
1i5dA
1u2fA
2nwiA
4i4oA
3nnfA
2dxqA
2c4jA
3clmA
4tpsA
4k3uA
3napA
3ehgA
4ahwA
3v4eA
2ra1A
3vzxA
4adlA
1qqfA
3n2oA
3gmgA
1namB
2uw1A
4yv4A
3fxdB
2qcuA
2iu5A
5bmoA
1a92A
4x8yA
3lrfA
4v1fA
2z3jA
3o7bA
4g10A
3uenA
3mpkA
1xozA
5cx7A
4nmwA
1bs9A
3l20A
4repA
4nk3A
1ep3B
4o5vA
5dvwA
4q4v2
2yg8A
4njnA
3rriA
4i0xB
3fmcA
3pe5A
4luqC
3retA
3a64A
4o8sA
2gsvA
3u2eA
1u77A
2jblC
4ohnA
4ofkA
3ooqA
3bd1A
1nxfA
3c5kA
2bsjA
4hjyA
4ybaA
3be5A
2ztbA
1i5pA
1j0pA
4nyqA
1r28A
2hkvA
3wutA
3qyeA
4mcoA
3fh1A
4pd2A
5c6kA
1tfeA
2dy0A
3etzA
4p0yA
5ecdA
2rknA
5by8A
3nufA
4ercA
2pd2A
3aboB
4kxuA
1dp7P
3rxyA
2qvgA
2dyoB
4qiwL
4gzcA
1he1A
3jxoA
1oq1A
2cpgA
3qhqA
4o7kA
4gakA
1d7yA
4p85A
3p42A
1egwA
4za1A
1asuA
5hciA
1es5A
4egwA
1s3cA
2qwzA
3vnaA
5cecA
2yzjA
3d3rA
2o90A
1qtrA
4q63A
1cwwA
4le7A
3woeB
1s72Q
3r0aA
1pu6A
4m1bA
4eo0A
2hf1A
5khdA
4zcnA
2rczA
5bx9A
1w9cA
3i7jA
5bwnA
2d7vA
3sy6A
4ihfG
2imdA
3qszA
5brdA
4h7wA
1mkkA
3vgiA
1nbwB
4ph8A
3u23A
2geyA
2hb0A
4ubhA
1q4kA
2wcwA
4kjyA
4rhpA
1kwaA
1cq3A
1airA
3qc0A
1diiA
2odkA
4qmaA
4xr0A
4g6tA
4iuwA
2xfvA
4j3oF
3qtaA
4r80A
5dc8A
4rhwE
2fcwB
2g8lA
3zthA
4zsiA
2f2gA
4o1rA
3hefA
2z0rA
3eyyA
4p1mA
1fl9A
1i9hA
2wy7Q
4nv4A
1rjpA
1c3qA
4wd7A
3w4sA
3m2tA
4sgbI
3a0sA
3pj0A
4iumA
3volA
3kcuA
1y6xA
4z7xA
1z2uA
3ckmA
3c8wA
4yhvA
2nx9A
1utyA
2waxB
3ue2A
2gtdA
5e4gA
1lx5B
1wytB
1po7A
1vp7A
4jf8A
4cd4A
4mb0A
5cd2A
1c4qA
4hx3A
2fezA
5e8mA
2bjfA
1x3kA
5csgA
4zmkA
3fetA
3a24A
1ga1A
3bs7A
1r4vA
4cybA
3he4B
2chpA
5ct8A
1h0xA
3ieyB
1ji7A
4af1A
4ezgA
3rklA
5bu1A
1a0bA
1txgA
3su2A
2djmA
4trtA
3n79A
1ekjA
2cu3A
3gqhA
5c17A
4h14A
4owdA
4hpmA
3r62A
2g0wA
5bpkA
4mbxA
2iblA
3hj1A
4ypiA
1occF
4tjvA
3t6aA
3pjvD
5cz0A
4hnlA
3ao9A
3bn7A
4x5mA
1sgmA
3c7mA
1fw9A
4dt0A
2k07A
4n4jA
4phoA
3s84A
4u1eB
3lp5A
4fc5A
3n3dA
3mxnA
3besR
3phsA
2ch7A
2f06A
5bmtA
3ahmA
1mtpA
2chgA
4cdjA
3bc9A
3gmfA
4f7wA
3o3yA
3mwxA
3oqtA
4n6kA
4n06A
3i3vA
1rl0A
4v17A
2ebeA
1n6uA
4he5A
2hs5A
4chiA
2octA
3kffA
3rq9A
2p26A
5fiiA
3clcA
1zl0A
3q3qA
3h7jA
2olnA
4u8mA
3ni0A
2ygnA
4etnA
3huhA
1gqeA
4mo0A
4xgoA
2vlaA
3frmA
2vs8A
2opiA
2cw6A
4bp0A
5fvnA
2id6A
2v79A
3n0xA
3hpbA
1r45A
1bvyF
1cb7B
4y2oB
2di3A
4ascA
1z3eA
5c7yA
5bp8A
2vkjA
2ex2A
2df4B
4g9sA
3hduA
1jr2A
4wjtA
1o4wA
4z8qB
3n77A
4e3eA
1gxuA
1xnfA
4v0pA
1elwA
3lumA
3vrdA
3m5bA
1ezgA
2j1rA
4pwwA
2zqmA
2o1kA
4zdbA
5jlvC
3rnvA
3uioD
4rxlA
4rpcA
2oocA
4pedA
1v5vA
1idpA
1la6A
4z0yA
4eacA
2dj5A
4hcjA
1peaA
2i66A
2j7aC
3fcnA
4gosA
1mspA
2ccqA
3lw8E
2eyuA
4cvbA
2qfaC
1s2xA
4ru1A
2amlA
2fucA
3wliA
3n1bA
4yh8A
1c8nA
1fm0D
2dp9A
4icwA
2rdnA
3cl5A
2giyA
2y69H
3obfA
2gwlA
1uwkA
2p0wA
1xdoA
1nlrA
4ociA
3kmiA
5bq5A
2ie3A
1jb0D
3l4nA
1vmbA
3t3lA
4dooA
4dhxA
3blnA
3myxA
4yecB
2z26A
5csrA
1f3vA
2vqcA
2i83A
1ljpA
4nwpE
4r0sA
3nsxA
3zfsC
4didB
3dn7A
1n9gB
1yr6A
2zw2A
2a5zA
1jyhA
2mcmA
4nogA
3s99A
3fd3A
3w6bA
4bjjA
3txmA
3bpjA
4rptA
1vjhA
2vfoA
1wdtA
4ni3A
3m66A
3nohA
4gdmA
3o12A
3rqtA
2kphA
5i9jA
3p1vA
2vptA
4yizB
1xsvA
4r1oA
4hhvA
4yteA
4x84A
4ehwA
1htrP
4luqA
2pkdA
3fvvA
3fkqA
3pl0A
4qytA
4dgtA
3lhiA
4p29A
4w7lA
4e0aA
4nk6A
3gydA
3ebtA
4oq2A
4gqoA
2zb4A
4b6xA
4kruA
1xkpC
5d18A
5a60A
4wu0A
1b35A
4iwbA
4ke2A
1oygA
4je3B
1oruA
5c1mA
1ws6A
4p5nA
4f0wA
3opcA
3omdA
5ayvA
5ijjA
5dtcA
1kq6A
1j34C
3ggdA
3ifjA
2nx2A
3uejA
4i99C
3d0fA
2j6pA
2hlzA
3i09A
2nujA
3kowE
3q18A
1dw9A
3sxuA
4uaeF
1atgA
2l83A
3fkaA
4r9pA
2bmoB
3mizA
1dqnA
3cwrA
2qipA
3gdwA
3erfA
4qc6A
3kkfA
3ib5A
1bkrA
3vj8A
1veaA
4fr9A
3go5A
1ojhA
4n6dA
2jpsA
4gipA
2qhbA
4lvnP
2puzA
3oy2A
4rhrA
3w3wB
3rpdA
3rx9A
3n0yA
4nbzA
3i33A
5ig6A
4hi6A
3tfhA
1pp8F
1u7hA
5h9nA
3ijmA
4xb6C
2r01A
3lfjA
4ktbA
3hrgA
1cfbA
1i71A
3oulA
5cfiA
3v7bA
1jsuC
1aocA
4dveA
4zmiA
1yrkA
3swoA
1sbpA
3pg7A
2fdoA
3di5A
2vtwA
4hstB
3b9tA
1sizA
5jo8A
3nqbA
1hztA
4nn5B
4d0qA
3hr0A
4ipuA
1vi5A
1ukfA
1xovA
2e7dA
2krcA
3cryA
4q6lA
2rifA
5kveL
3g67A
2rfrA
2x34A
3g3sA
3lccA
3d1tA
2qngA
3sk1A
4f03A
4s3iA
4b2fA
5el3A
2ez1A
4ihqA
3b21A
4q98A
2rjzA
4qq6A
1m42A
4nzkA
3o6qB
4hh3C
5idvA
2xciA
2p17A
4qiwD
4hhrA
3sghA
5hagA
3oxpA
1j1dB
3lwjA
1p5uB
5hkpC
3ic9A
2d8dA
4eqsA
2jbwA
3l9aX
4uf7A
2i9iA
3p53A
2wagA
1dzjA
3tuoA
3kziy
4psfA
5dilA
2bt9A
2r96A
3d3oA
3q1nA
3ka5A
2hr9A
2ofcA
4czdB
3rgoA
2w1vA
2ggoA
1dxrH
2o6lA
4rjwA
4jdxA
1sefA
5fcmA
3g1lA
4uybA
1kzuA
2xt2A
1k0iA
3i57A
1khxA
1a4uA
4h27A
1gciA
1iw0A
1ui0A
4a57A
1svlA
4lfuA
5dp2A
3kyiA
2ci1A
3ju3A
2r1qA
5cwhA
3crxA
2j9uB
3d1bA
1a7dA
2lbdA
1f00I
4pqhA
1a82A
3g2bA
1mo9A
4dkwA
3sdwA
3chjA
3petA
3erwA
3vtxA
1pdpA
3ledA
3gvxA
2bh1X
4l07A
4ovyA
3zriA
4m88A
3aonB
1l9vA
4ltyA
1ce6B
3ihvA
5f8bA
4lwsB
3akcA
4hynA
3q93A
2v1sA
2o49A
4dwrA
3tmgA
3s64A
2iv7A
2pa7A
2okmA
3ndqA
4au1A
2yhgA
3sy1A
3qy6A
5cclA
2wbmA
4tsdA
4y67A
3d4tA
4bjsA
4dtdA
1u7iA
1q7lA
3ujeA
2eh1A
1u0sA
4exsA
5j0kA
4ccwA
4pyrA
1dypA
4u7iA
3njkA
1t0fC
2p4xA
4e2xA
1j5qA
1on2A
2qihA
1s7iA
2pygA
4x1xA
4rhzA
5eq0A
4yniA
3nswA
3eytA
2bl2A
2giaB
4fm3A
3potB
4fixA
2qnuA
4nstB
2q0oC
3ufbA
5d2mG
5jj2A
3pivA
3c5xC
3rj2X
3h1nA
3l2hA
1vk5A
3a76A
3r4kA
4o32A
3hlxA
3rftA
2b1yA
2h1tA
3mcwA
1fyzC
4rw0A
2bv9A
1rj1A
3oj5A
4s1hA
5c4iC
5bycA
1dabA
3tj8A
2zt9B
3cimA
1kkoA
3hvwA
4hr6C
1yloA
2qiyC
3aeiA
3memA
4m1jC
1tikA
4udkE
3t37A
3fk8A
2j5yA
2gj3A
2xl7A
5j8eA
3amrA
1pqhA
5bpuA
2f5zK
1ua4A
1q9uA
1vkjA
4u5bE
2p62A
1r6xA
1xdnA
4p78C
3s9xA
3hrpA
3id1A
4mncA
2innE
3iezA
3pnnA
3r6pA
4kp3C
2v7sA
3fghA
3tvaA
3djlA
1rj7A
1xl3C
4pqzA
3a4rA
1tigA
3kkgA
5fjdA
4cu2A
1px8A
3oajA
2vmbA
1f8rA
4xe7A
3te4A
4w8qA
2g7gA
3e2oA
4x33A
2p51A
3oq4A
4xo1A
2e2nA
2c3vA
3cexA
4h0fA
3tt9A
1jhgA
2qhoB
2peyA
1hh8A
1qqrA
3in6A
1sfpA
4cryB
3o2rA
2ob5A
3r90A
1v4eA
4ovxA
4rz4A
1zgkA
2v81A
2xzeA
5c8gA
3giwA
3lazA
1jclA
3c0fB
4ixqX
2o38A
1g2rA
4d77A
4hspA
1gvpA
1ogqA
4zrxA
5cwtA
2idlA
3q2rA
4db5A
4wmqA
1xu7A
1tp6A
1t6sA
2npiA
3k11A
2f20A
5boiA
5hwvA
2a2mA
5cztA
2iojA
3fx7A
3n40P
4wwhA
3g48A
1c0iA
3sonA
2yziA
1h4iB
3juwA
2o62A
4mbbA
4qazA
3rq4A
3r3cA
2isjA
1wwjA
2oikA
2hq7A
3bjaA
4b8eA
2j9oA
1j2tA
3k2aA
4ej7A
3thgA
3o6uA
3mvpA
3nsmA
2vvfA
1l2pA
1qy6A
2dkfA
1vzjA
4guxA
3pvhA
3s44A
4ovjA
2maoA
3aj4A
4k02A
1t0iA
1ocyA
4i1sB
5hoeA
1lc5A
3me7A
2q97T
2j58A
4wndB
3lvjC
3civA
1tafA
3g0kA
4oltA
3h5lA
5f46A
4n0pA
3f7eA
1i24A
3eusA
2xcyA
1hx1B
2qyaA
1dj7A
3hlsA
3pdgA
3fs8A
2ww5A
2q27A
4fd4A
1pwxA
2x9zA
1jg1A
4e17B
3e3vA
5ed9A
2vy1A
1ra4A
4wpgA
2v8cA
3df8A
4mfiA
2j6lA
3ecfA
2ba1A
3logA
1zabA
3txsA
4bwrA
4pt1A
2hy5C
4wt3A
2ookA
2gqtA
4gimA
4f98A
4pqgA
1rkuA
5cd9A
3bwsA
1bg8A
4ytoA
3iv3A
1poiB
2qkpA
3graA
3f9pC
4ld3B
1k24A
2fe5A
3en8A
1w9aA
4iajA
1qzmA
3l31A
3bczA
4emnA
5a1qA
4moyB
3ewgA
3luyA
2rccA
2qruA
3tyrA
4olsA
4l4aA
2regA
3i10A
2yysA
2dlbA
4tr3A
3p1lA
2ybyA
4uu3A
3ggrB
1yocA
4dikA
3zboA
3qguA
2ia4A
3l60A
3zssA
2hj1A
3zytA
1vlyA
1g31A
4jqwA
1zuuA
1gnyA
4dz1A
2ozjA
1xawA
4qndA
3b33A
4o9lA
2xppB
2bmoA
4cw4A
4z7eA
2oqyA
2e1eA
4dm5A
3iv1A
1hfeS
4nn2A
4rp3A
3iibA
1w2zA
2hy7A
4hd1A
4beuA
4fybA
4tx4A
2qlcA
3f2zA
3holA
4w4lC
2cduA
1ws7A
