# Supplementary material for: RaptorX-Angle: real-value prediction of protein backbone dihedral angles through a hybrid method of clustering and deep learning
Source: BMC Bioinformatics. 2018 May 8;19(Suppl 4):100. doi: 10.1186/s12859-018-2065-x (PMC5998898; doi:10.1186/s12859-018-2065-x)
Supplement: Supplementary file 4 — This additional file contains target list for the testing set from CASP11 consisting of 85 proteins. (TXT 0.51 kb) [file 12859_2018_2065_MOESM4_ESM.txt]

T0759
T0760
T0761
T0762
T0763
T0764
T0765
T0766
T0767
T0768
T0769
T0770
T0771
T0772
T0773
T0774
T0776
T0777
T0778
T0780
T0781
T0782
T0783
T0784
T0785
T0786
T0787
T0788
T0789
T0790
T0791
T0792
T0794
T0796
T0797
T0798
T0800
T0801
T0803
T0805
T0806
T0807
T0808
T0810
T0811
T0812
T0813
T0814
T0815
T0816
T0817
T0818
T0819
T0820
T0821
T0822
T0823
T0824
T0825
T0827
T0829
T0830
T0831
T0832
T0833
T0834
T0835
T0836
T0837
T0838
T0840
T0841
T0843
T0845
T0847
T0848
T0849
T0851
T0852
T0853
T0854
T0855
T0856
T0857
T0858
