# Supplementary material for: RaptorX-Angle: real-value prediction of protein backbone dihedral angles through a hybrid method of clustering and deep learning
Source: BMC Bioinformatics. 2018 May 8;19(Suppl 4):100. doi: 10.1186/s12859-018-2065-x (PMC5998898; doi:10.1186/s12859-018-2065-x)
Supplement: Supplementary file 5 — This additional file contains target list for the testing set from CASP12 consisting of 40 proteins. (TXT 0.24 kb) [file 12859_2018_2065_MOESM5_ESM.txt]

T0859
T0860
T0861
T0862
T0863
T0864
T0865
T0866
T0868
T0869
T0870
T0871
T0872
T0873
T0879
T0886
T0889
T0891
T0892
T0893
T0896
T0897
T0898
T0900
T0902
T0903
T0904
T0911
T0912
T0918
T0920
T0921
T0922
T0928
T0941
T0942
T0943
T0944
T0945
T0947
